# Supplementary material for: Microsecond Dynamics of Fc–CD16a Recognition: Impact of Mutations, Core Fucosylation, and Fc Asymmetry
Source: Antibodies (Basel). 2026 Feb 23;15(1):17. doi: 10.3390/antib15010017 (PMC12937375; doi:10.3390/antib15010017)
Supplement: Supplementary file 1 [file antibodies-15-00017-s001.zip]

Archive with 1 entries (1 files):
- antibodies-4060818-supplementary.pdf
